# Supplementary material for: Increased gene dosage for β- and κ-casein in transgenic cattle improves milk composition through complex effects
Source: Sci Rep. 2016 Nov 23;6:37607. doi: 10.1038/srep37607 (PMC5120311; doi:10.1038/srep37607)
Supplement: Supplementary Table S1 [file srep37607-s2.xls]

## Sheet: Sheet1
Increased gene dosage for β- and κ-casein in transgenic cattle improves milk composition through complex effects
Götz Laible, Grant Smolenski, Thomas Wheeler, Brigid Brophy
Table S1. Mineral levels in milk from transgenic and wild type cows
Group	Stage of Lactation	Al	As	B	Ca	Co	Cr	Cu	Fe	K	Mg	Mn	Mo	Na	Ni	P	Pb	S	Se	Sn	Sr	Zn
TG3	Early	0.69	< 0.1	2.35	1335	< 0.01	0.02	0.15	0.28	1478	106	0.01	0.04	566	< 0.01	1008	< 0.02	379	< 0.1	< 0.02	0.27	7.4
TG3	Early	0.87	< 0.1	2.54	1479	< 0.01	0.02	0.14	0.42	1563	119	0.01	0.05	810	< 0.01	1129	< 0.02	439	< 0.1	< 0.02	0.36	9
TG3	Early	< 0.5	< 0.1	1.41	1273	< 0.01	< 0.01	0.13	0.36	1310	109	0.01	0.04	885	< 0.01	919	< 0.02	408	< 0.1	< 0.02	0.23	5.8
TG3	Early	0.6	< 0.1	2.13	1321	< 0.01	< 0.01	0.12	0.22	1454	105	0.01	0.03	370	< 0.01	946	< 0.02	343	< 0.1	< 0.02	0.21	7.2
TG3	Early	0.97	< 0.1	3.22	1371	< 0.01	0.02	0.18	0.54	1390	119	0.04	0.06	591	< 0.01	1107	< 0.02	399	< 0.1	< 0.02	0.28	9.5
TG3	Early	2.13	< 0.1	0.6	1425	< 0.005	0.06	0.21	0.55	1669	128	0.03	0.03	388	0.04	1094	< 0.02	381	< 0.1	< 0.02	0.21	7.28
TG3	Early	0.64	< 0.1	1.74	1310	< 0.01	0.02	0.19	0.28	1402	107	0.02	0.03	398	< 0.01	991	< 0.02	358	< 0.1	< 0.02	0.21	7
WT	Early	0.3	< 0.1	0.7	1392	< 0.01	0.03	0.06	0.28	1526	102	0.02	0.05	394	< 0.01	1335	< 0.02	395	< 0.1	< 0.02	0.16	4.5
WT	Early	0.45	< 0.1	0.23	1235	< 0.004	0.02	0.15	0.76	1283	133	0.08	0.08	940	< 0.01	1062	< 0.02	501	< 0.1	< 0.02	0.15	4.61
WT	Early	< 0.5	< 0.1	2.11	1188	< 0.01	0.02	0.14	0.43	1425	132	0.06	0.05	563	< 0.01	1108	0.06	0.05	563	< 0.01	1108	1018
WT	Early	0.9	< 0.1	2.1	1272	< 0.01	0.02	0.02	0.4	1277	135	0.04	0.05	518	< 0.01	981	< 0.02	418	< 0.1	< 0.02	0.18	4
WT	Early	0.3	< 0.1	0.7	1334	< 0.01	0.02	0.11	0.37	1530	108	0.02	0.04	326	< 0.01	1209	< 0.02	369	< 0.1	< 0.02	0.21	4.4
WT	Early	< 0.5	< 0.1	1.16	1130	< 0.01	0.02	0.16	0.3	1539	80.7	0.02	0.05	347	< 0.01	1100	< 0.02	350	< 0.1	< 0.02	0.19	4.4
WT	Early	0.7	< 0.1	1.7	1342	< 0.01	0.03	0.1	0.39	1583	103	0.02	0.06	457	< 0.01	1287	< 0.02	405	< 0.1	< 0.02	0.21	4.1
TG3	Peak	0.46	< 0.1	1.08	1608	< 0.004	0.02	0.08	0.27	1664	133	0.03	0.02	477	< 0.01	1136	< 0.02	414	< 0.1	< 0.02	0.24	6.74
TG3	Peak	0.45	< 0.1	0.65	1511	< 0.004	0.02	0.06	0.27	1618	123	0.04	0.02	469	< 0.01	1081	< 0.02	376	< 0.1	< 0.02	0.22	8.07
TG3	Peak	0.68	< 0.1	1.71	1473	< 0.004	0.02	0.05	0.2	1646	121	0.03	0.02	389	< 0.01	1087	< 0.02	382	< 0.1	< 0.02	0.2	7.15
TG3	Peak	0.9	< 0.1	1.13	1615	< 0.004	0.02	0.05	0.32	1696	127	0.03	0.02	364	0.02	1106	< 0.02	385	< 0.1	< 0.02	0.24	6.02
TG3	Peak	0.64	< 0.1	1.33	1539	< 0.004	0.02	0.06	0.31	1479	137	0.07	0.03	503	< 0.01	1052	< 0.02	408	< 0.1	< 0.02	0.2	8.36
TG3	Peak	0.55	< 0.1	1.36	1550	< 0.004	0.02	0.08	0.21	1808	141	0.03	0.02	384	< 0.01	1168	< 0.02	426	< 0.1	< 0.02	0.21	8.37
TG3	Peak	0.44	< 0.1	0.81	1583	< 0.004	0.02	0.06	0.2	1712	133	0.05	0.02	380	< 0.01	1175	< 0.02	414	< 0.1	< 0.02	0.29	7.92
WT	Peak	1	< 0.1	2.9	1152	< 0.01	0.02	0.05	0.17	1565	94	0.01	0.03	351	< 0.01	1112	< 0.02	339	< 0.1	< 0.02	0.16	4.3
WT	Peak	0.54	< 0.1	0.76	1040	< 0.004	0.02	0.15	0.41	1184	117	0.07	0.04	1089	0.69	984	< 0.02	406	< 0.1	< 0.02	0.13	4.96
WT	Peak	0.25	< 0.1	0.26	1238	< 0.004	0.02	0.12	0.29	1709	114	0.03	0.05	389	< 0.01	1313	< 0.02	404	< 0.1	< 0.02	0.14	5.11
WT	Peak	1	< 0.1	3.3	1111	< 0.01	0.02	0.03	0.22	1392	107	0.02	0.04	450	< 0.01	1019	< 0.02	352	< 0.1	< 0.02	0.16	3.9
WT	Peak	0.8	< 0.1	2.6	1169	< 0.01	0.02	0.06	0.2	1542	95	0.02	0.04	301	< 0.01	1023	< 0.02	312	< 0.1	< 0.02	0.19	3.7
WT	Peak	0.49	< 0.1	1.1	1232	< 0.004	0.02	0.12	0.29	1802	108	0.03	0.05	367	< 0.01	1304	< 0.02	407	< 0.1	< 0.02	0.17	4.11
WT	Peak	0.7	< 0.1	2	1233	< 0.01	0.02	0.03	0.23	1636	106	0.03	0.05	341	< 0.01	1151	< 0.02	348	< 0.1	< 0.02	0.16	4.4
TG3	Mid	0.5	< 0.1	1.7	1622	< 0.01	0.02	0.01	0.12	1280	120	0.03	0.03	431	< 0.01	951	< 0.02	347	< 0.1	< 0.02	0.29	8.1
TG3	Mid	0.7	< 0.1	2	1486	< 0.01	0.02	0.014	0.51	1281	123	0.04	0.04	454	< 0.01	937	< 0.02	352	< 0.1	< 0.02	0.22	6
TG3	Mid	0.7	< 0.1	2.1	1564	< 0.01	0.02	0.01	0.14	1270	125	0.04	0.03	390	< 0.01	945	< 0.02	346	< 0.1	< 0.02	0.24	7
TG3	Mid	0.8	< 0.1	2.4	1609	< 0.01	0.02	0.01	0.17	1286	130	0.04	0.03	385	< 0.01	974	< 0.02	358	< 0.1	< 0.02	0.23	7.3
TG3	Mid	0.8	< 0.1	2.8	1518	< 0.01	0.02	0.01	0.16	1189	122	0.03	0.04	400	< 0.01	920	< 0.02	339	< 0.1	< 0.02	0.2	7.3
TG3	Mid	0.5	< 0.1	1.7	1616	< 0.01	0.02	0.01	0.14	1383	128	0.03	0.03	338	< 0.01	1020	< 0.02	352	< 0.1	< 0.02	0.23	6.8
TG3	Mid	0.4	< 0.1	1.3	1558	< 0.01	0.02	0.02	0.11	1373	126	0.04	0.03	339	< 0.01	1025	< 0.02	355	< 0.1	< 0.02	0.29	6.9
WT	Mid	0.4	< 0.1	1.5	1166	< 0.01	0.02	0.08	0.19	1532	109	0.02	0.04	393	< 0.01	1124	< 0.02	353	< 0.1	< 0.02	0.15	3.4
WT	Mid	1	< 0.1	1.1	1132	< 0.01	0.03	0.05	0.17	1628	108	0.02	0.04	316	< 0.01	1144	< 0.02	349	< 0.1	< 0.02	0.14	3.3
WT	Mid	1.9	< 0.1	3.6	1181	< 0.01	0.02	0.02	0.29	1640	104	0.02	0.05	384	< 0.01	1148	< 0.02	362	< 0.1	< 0.02	0.15	4.3
WT	Mid	0.8	< 0.1	1	1061	< 0.01	0.02	0.02	0.23	1669	99	0.02	0.02	322	< 0.01	1067	< 0.02	348	< 0.1	< 0.02	0.22	3.7
WT	Mid	0.5	< 0.1	1.5	1175	< 0.01	0.02	0.04	0.17	1728	114	0.02	0.04	304	< 0.01	1169	< 0.02	360	< 0.1	< 0.02	0.17	3.1
WT	Mid	0.5	< 0.1	0.7	1074	< 0.01	0.02	0.03	0.29	1610	104	0.02	0.04	331	< 0.01	1098	< 0.02	343	< 0.1	< 0.02	0.14	3.8
TG3	Late	0.6	< 0.1	1.7	1764	< 0.01	0.07	0.01	0.24	1289	141	0.03	0.06	423	< 0.01	1017	< 0.02	406	< 0.1	< 0.02	0.25	7.1
TG3	Late	0.4	< 0.1	1.1	1618	< 0.01	0.02	0.01	0.24	1224	128	0.03	0.05	389	< 0.01	964	< 0.02	374	< 0.1	< 0.02	0.24	6.5
TG3	Late	0.8	< 0.1	2	1787	< 0.01	0.03	0.01	0.24	1140	130	0.05	0.05	427	< 0.01	1022	< 0.02	389	< 0.1	< 0.02	0.24	6.4
TG3	Late	0.8	< 0.1	1.9	1624	< 0.01	0.02	0.02	0.23	1183	127	0.04	0.04	359	< 0.01	949	< 0.02	359	< 0.1	< 0.02	0.23	6.3
TG3	Late	0.7	< 0.1	1.3	1472	< 0.01	0.02	0.01	0.21	1170	128	0.04	0.05	421	< 0.01	933	< 0.02	368	< 0.1	< 0.02	0.2	5.5
TG3	Late	0.3	< 0.1	0.7	1759	< 0.01	0.02	0.01	0.18	1289	134	0.04	0.04	355	< 0.01	1012	< 0.02	383	< 0.1	< 0.02	0.25	6.5
TG3	Late	0.3	< 0.1	0.6	1586	< 0.01	0.02	0.01	0.98	1307	134	0.04	0.04	373	< 0.01	1026	< 0.02	383	< 0.1	< 0.02	0.26	6.6
WT	Late	0.4	< 0.1	0.8	1119	< 0.01	0.02	0.02	0.23	1574	108	0.02	0.05	429	< 0.01	1093	< 0.02	361	< 0.1	< 0.02	0.14	4.1
WT	Late	0.4	< 0.1	1.5	1108	< 0.01	0.03	0.02	0.27	1529	111	0.02	0.05	346	< 0.01	1092	< 0.02	357	< 0.1	< 0.02	0.13	4.2
WT	Late	0.3	< 0.1	0.6	1110	< 0.01	0.02	0.01	0.24	1385	106	0.02	0.05	367	< 0.01	1043	< 0.02	340	< 0.1	< 0.02	0.14	3.4
WT	Late	0.3	< 0.1	0.7	1112	< 0.01	0.02	0.02	0.25	1444	96	0.03	0.05	321	< 0.01	996	< 0.02	352	< 0.1	< 0.02	0.15	3.2
WT	Late	0.6	< 0.1	1.1	1112	< 0.01	0.02	0.02	0.3	1584	106	0.02	0.05	320	< 0.01	1088	< 0.02	361	< 0.1	< 0.02	0.16	3.6
WT	Late	0.7	< 0.1	1.7	1134	< 0.01	0.03	0.01	0.26	1456	109	0.03	0.05	352	< 0.01	1087	< 0.02	365	< 0.1	< 0.02	0.13	3.6
Measurements for all minerals are in μg/g
