# Supplementary material for: Increased gene dosage for β- and κ-casein in transgenic cattle improves milk composition through complex effects
Source: Sci Rep. 2016 Nov 23;6:37607. doi: 10.1038/srep37607 (PMC5120311; doi:10.1038/srep37607)
Supplement: Supplementary Table S1 [file srep37607-s3.xls]

## Sheet: Sheet1
Increased gene dosage for β- and κ-casein in transgenic cattle improves milk composition through complex effects
Götz Laible, Grant Smolenski, Thomas Wheeler, Brigid Brophy
Table S2. Fatty acid composition in milk from transgenic and wild type cows.
Group	Stage of lactation	C4	C6	C8	C10	C12	C14	C16	C16:1	C17	C18	C18:1 trans 8	C18:1 trans 9	C18:1 trans 11	18:1ct1	18:1ct2	C18:1 Oleic	C18:1 cis 11	C18:2 C/T	C18:2	C20	C18:3	CLA 9 11	C20:3 n6	C20:3 n3	C20:4	C20:5	C22:5	C22:6
TG3	early	3.63365	1.57902	0.774613	1.48223	1.75306	7.10386	29.4404	1.61356	0.782743	9.93523	0.267643	0.235768	3.5676	0.305552	0	23.8775	0.929771	0.599015	1.34658	0.132236	1.07111	1.07577	0.100336	0.0285615	0.107726	0.101687	0.140795	0.0397487
TG3	early	3.85357	1.73312	0.895253	1.7508	2.06887	7.39686	28.1608	1.71748	0.759878	11.4977	0.234733	0.18095	1.96607	0.300092	0	24.9274	0.922043	0.846434	1.22507	0.133657	1.1663	0.637253	0	0.0337814	0.117212	0.0799968	0.147112	0.0420338
TG3	early	3.8933	1.82133	0.918489	1.76458	2.09644	7.64686	31.2843	1.4149	0.75644	9.27612	0.311447	0.261577	3.98065	0.337448	0.977823	19.8236	0.793347	0.874955	1.28754	0.144734	1.06316	1.37468	0.0550733	0	0.147175	0.103514	0.156279	0
TG3	early	4.01218	1.88914	0.948636	1.79974	2.05582	7.89889	31.6743	1.95259	0.76022	9.59855	0.204276	0.194985	3.4361	0.225881	0	21.1753	0.830263	0.605441	1.0084	0.138802	1.01165	1.27202	0.0773234	0.0522	0.0463742	0.0885356	0.125598	0.041227
TG3	early	3.03543	1.74256	0.94415	1.9773	2.27154	7.83035	29.8883	1.59687	0.818377	7.54623	0.265759	0.282989	3.8662	0.291215	0	23.3296	0.86675	1.43549	1.52462	0.122982	1.0594	1.36845	0.0452155	0	0.158393	0.128816	0.199249	0
TG3	early	5.09604	2.21926	1.19165	2.21647	3.21841	9.50321	34.088	1.51707	0.530794	9.31923	0.241107	0.252298	4.63155	0.207541	0.63694	14.3359	0.498915	0.719098	0.806987	0.135014	0.545167	1.44224	0	0.0961747	0	0.100348	0.126991	0
TG3	early	4.57957	2.17598	1.20353	2.25903	2.56241	8.28572	26.9004	1.91276	0.680365	10.703	0.195022	0.316691	3.65457	0.26869	0.831417	21.64	0.858177	0.662278	1.13434	0.128849	1.13006	1.08765	0	0.12208	0	0.178145	0.157017	0
WT	early	3.80703	2.53865	1.64841	4.08562	4.41537	10.7319	24.4082	1.20865	0.645163	10.1786	0.138432	0.185169	4.11241	0.191806	0	20.9132	0.739935	0.57202	1.01887	0.111019	0.89028	1.16869	0.0450774	nd	0.119757	0.126712	0.151559	0.0344412
WT	early	3.79222	2.52288	1.75618	4.55612	5.61455	12.1545	23.1996	0.885897	0.580489	10.4795	0.284108	0.247246	4.97949	0.273538	0.822438	15.6066	0.49989	0.806737	0.699091	0.137221	0.790344	1.54609	0	0	0.100339	0.118982	0.190974	0
WT	early	3.65065	2.50631	1.73676	4.25264	4.92638	11.1798	22.5389	1.31931	0.691409	10.398	0.265574	0.249658	4.6907	0.269627	0.793914	16.2031	0.568541	0.80706	1.01985	0.169385	1.18759	1.45412	0	0.143706	0	0.168956	0.238967	0.0474512
WT	early	3.72785	2.23088	1.35812	3.14587	3.62091	10.4454	26.0572	1.15371	0.745304	10.2848	0.225386	0.186696	4.61402	0.11024	0	19.9421	0.736613	0.707273	0.910876	0.174424	0.823362	1.42315	0.0725471	nd	0.13996	0.152885	0.221748	0.043175
WT	early	4.16146	2.53655	1.55117	3.28009	3.30736	9.46203	23.5378	1.54285	0.659912	10.5164	0.1806	0.192591	4.19849	0.189934	0	24.1239	0.957114	0.513393	0.948815	0.119834	0.855038	0.945197	0.053382	nd	0.0959513	0.11431	0.141132	0.0245729
WT	early	4.00962	2.63004	1.71932	3.97876	4.38105	10.7221	22.4104	1.53274	0.640358	9.12082	0.395338	0.337006	4.83274	0.464987	1.60156	16.2228	0.582088	0.777375	0.918993	0.117386	1.03082	1.37726	0	0	0.10531	0.145954	0.15954	0.0471288
WT	early	3.9234	2.62138	1.73433	4.39311	4.96008	11.7098	23.0598	0.695	0.632999	11.3895	0.226817	0.261122	4.02458	0.335747	0.923829	15.9537	0.555154	0.977738	0.873466	0.0994031	0.969527	0.99979	0.0623562	nd	0.0967986	0.166186	0.197123	0.0118514
TG3	peak	3.93462	1.96437	1.00589	1.99065	2.22084	8.16658	33.8034	1.03163	0.686573	11.212	0.283936	0.181786	6.02311	0.278789	0.796924	14.7452	0.436249	0.854692	0.874351	0.129226	1.16012	1.53446	0	0	0.0824161	0.162916	0.140822	0
TG3	peak	3.84641	1.84758	0.925314	1.85179	2.07273	8.14887	31.1626	1.28286	0.608489	14.273	0.135786	0.260034	3.56597	0.245669	1.09168	16.7964	0.406591	0.518721	1.00794	0.1643	1.22283	0.869636	0.10824	0.0974647	0	0.139853	0.164792	0.0339689
TG3	peak	3.92425	1.94863	0.998948	1.99993	2.23327	8.38436	33.1728	1.00749	0.598291	11.363	0.273894	0.25354	7.39116	0.250124	0.611164	14.0687	0.433425	0.728238	0.65531	0.133353	0.800535	1.88139	0	0	0.0844197	0.135333	0.151321	0
TG3	peak	3.78652	1.96392	1.01759	2.07387	2.29745	8.42211	34.7521	1.0844	0.645137	10.9122	0.365723	0.359132	6.43559	0.217736	0.695157	13.7774	0.399277	0.703531	0.721683	0.122642	0.963378	1.67506	0	0	0.0977996	0.1261	0.151481	0
TG3	peak	4.39782	2.25043	1.23303	2.43394	2.74037	8.88558	29.9339	1.09795	0.625917	11.1377	0.22646	0.256608	7.36319	0.266544	0.613077	12.6079	0.347636	1.1865	0.931993	0.151592	1.16606	1.9059	0	0.107866	0	0.139563	0.180524	0.0490403
TG3	peak	4.4776	1.94169	0.975306	1.8107	2.04888	8.08634	32.6505	1.04275	0.609677	11.8551	0.290665	0.292971	7.05279	0.238135	0.551756	14.4764	0.465823	0.972821	0.732097	0.143063	0.853468	1.75309	0	0	0.0894872	0.136203	0.127412	0
TG3	peak	3.99026	2.17199	1.1721	2.3873	2.58993	8.91238	30.4168	1.10182	0.601246	12.3168	0.258171	0.267201	6.39606	0.251931	0.673779	15.0361	0.491119	0.910767	0.806294	0.12868	1.00917	1.50233	0	0	0.0786645	0.103997	0.157248	0
WT	peak	3.49717	2.22472	1.41256	3.27448	3.59902	10.0734	25.0076	1.66868	0.676347	10.1457	0.242108	0.244134	4.4043	0.153351	0.492425	20.1532	0.641649	0.815584	1.34062	0.123991	1.08272	1.34867	0.058907	nd	0.107302	0.131807	0.14579	0
WT	peak	3.44224	2.28824	1.55916	4.01199	4.73776	11.5073	23.9723	0.84694	0.58222	9.9997	0.315033	0.293596	6.42621	0.259444	0.629094	14.469	0.407091	1.06889	0.735505	0.119808	0.929513	2.13097	0	0	0.117332	0.154699	0.268571	0
WT	peak	3.78429	2.53869	1.71896	4.29619	4.78789	11.5526	23.1976	0.801233	0.610116	11.1291	0.267622	0.265241	6.62335	0.272935	0.989134	14.2226	0.369892	1.1459	0.797912	0.127327	0.944507	1.91415	0	0	0.102104	0.16955	0.177456	0
WT	peak	3.27534	2.1033	1.34335	3.15311	3.53019	10.2109	24.2297	1.51329	0.710673	10.9163	0.290905	0.2632	5.16702	0.204326	0.495231	18.5833	0.63722	0.873701	1.19016	0.13731	0.994167	1.83801	0.08424	nd	0.123897	0.166375	0.190998	0
WT	peak	3.4709	2.15701	1.30929	2.87425	3.03351	9.70208	24.6804	1.9957	0.666109	9.90566	0.22115	0.256068	3.95354	0.178472	0.554814	22.565	0.900118	0.705213	1.3295	0.103835	1.08316	1.24774	0.0528502	nd	0.10504	0.111836	0.143881	0
WT	peak	3.49523	2.4072	1.6398	4.38599	5.24315	12.7846	26.5028	0.854983	0.604417	8.85038	0.267117	0.209478	6.07294	0.236634	0.600096	12.0486	0.290691	0.945483	0.733968	0.121947	1.08718	2.00262	0	0	0.0603336	0.163151	0.134754	0
WT	peak	3.89696	2.4383	1.41284	3.40059	3.63824	12.4375	29.5133	0.700682	0.694662	10.8304	0.148103	0.189336	4.35614	0.188683	0.516107	14.4514	0.440045	0.665995	0.651069	0.174118	0.742693	1.15595	0.0487211	nd	0.0863569	0.122328	0.193109	0
TG3	mid	4.31605	1.84411	0.831597	1.56689	1.73732	8.11694	38.3133	1.02022	0.677949	9.79997	0.160248	0.240802	4.96313	0.259186	0.618173	14.2767	0.631071	0.665216	0.919927	0.154507	0.905871	1.2467	0.0588562	nd	0.0880673	0.133219	0.167186	0
TG3	mid	4.73837	2.00945	0.914288	1.64813	1.8933	8.43523	38.2858	0.984708	0.625962	11.0074	0.160346	0.165601	1.7989	0.290815	0.809456	16.1181	0.509315	0.29873	0.974969	0.159788	1.05049	0.57513	0.0692878	nd	0.100673	0.184143	0.206809	0
TG3	mid	4.62926	1.94815	0.884312	1.65609	1.87757	8.13439	38.0929	0.951418	0.659605	9.18809	0.204841	0.212991	4.72074	0.211097	0.59641	14.3476	0.557013	0.787112	0.952217	0.134049	0.996727	1.41965	0.101513	nd	0.119295	0.16071	0.195376	0
TG3	mid	4.40827	1.87509	0.854288	1.55119	1.79887	8.04655	39.1925	1.13936	0.654664	9.0343	0.198486	0.250545	4.61152	0	0.659433	13.853	0.570978	0.840247	0.918047	0.141409	0.847361	1.34253	0.0847547	nd	0.0819577	0.133414	0.162298	0
TG3	mid	4.28195	2.06381	0.994038	1.93712	2.14638	8.44318	33.1658	0.813499	0.719528	11.4781	0.223243	0.252077	5.34663	0.28102	0.564455	14.8839	0.581143	0.939296	1.05565	0.162466	0.982254	1.40854	0.087157	nd	0.0822905	0.146518	0.1944	0
TG3	mid	4.62965	1.97547	0.892534	1.5945	1.81136	7.89932	36.2015	1.09167	0.680911	10.2072	0.18157	0.231098	5.02192	0.18439	0.561608	15.4525	0.569491	0.879207	0.98014	0.143228	0.96189	1.38429	0.0819933	nd	0.085077	0.12833	0.144273	0
TG3	mid	4.44849	2.03969	0.932298	1.75792	1.90873	8.39768	33.0406	0.997405	0.668891	11.3917	0.197177	0.242529	4.9709	0.302702	0.542362	15.9711	0.589493	0.88704	1.0197	0.15437	1.01684	1.29431	0.05734	nd	0.0740527	0.136838	0.156315	0
WT	mid	3.74414	2.38611	1.40003	3.37229	3.53842	10.5575	25.5901	1.03414	0.659455	11.8637	0.288152	0.254937	4.71	0.291691	0.597932	17.4733	0.768809	0.852456	1.06874	0.154277	0.992329	1.12618	0.0645169	nd	0.0902446	0.133831	0.164951	0.0247886
WT	mid	3.8037	2.41952	1.49331	3.7947	4.17923	12.9033	28.774	0.870884	0.591337	8.37348	0.17222	0.244642	4.61018	0.253066	0.623459	13.7646	0.540341	0.819584	0.861917	0.114479	0.933236	1.49024	0.0444024	nd	0.090454	0.136157	0.190343	0
WT	mid	3.46143	2.50468	1.75094	4.77842	5.90209	13.0571	29.0218	1.41335	0.517564	6.55105	0.223669	0.231953	3.94734	0.227811	0.708285	11.3947	0.372782	0.9956	1.23422	0.0739016	1.29529	1.68755	0.0523917	nd	0.124154	0.163171	0.232377	0
WT	mid	3.51178	2.25448	1.41584	3.38205	3.94005	11.1869	27.7596	1.65936	0.551662	8.3012	0.235791	0.228645	5.30172	0.2215	0.553751	14.7869	0.571614	1.32358	0.929697	0.0779067	1.14541	1.91019	0.0521412	nd	0.0967223	0.137306	0.183444	0
WT	mid	3.80359	2.35885	1.3539	3.35621	3.64035	12.215	31.7608	0.830671	0.631035	9.45161	0.230491	0.21339	4.8317	0.202142	0.506869	12.2473	0.461965	0.831399	0.785165	0.119223	0.930898	1.27175	0.0463176	nd	0.0716604	0.129566	0.157019	0
WT	mid	3.6893	2.1382	1.19846	2.61847	2.86841	9.54516	26.1192	1.32252	0.75218	13.4256	0.260218	0.21193	3.31309	0.257535	0.850403	17.7056	0.442639	0.49827	1.18572	0.156887	1.05328	1.08239	0.104408	nd	0.124507	0.13919	0.19897	0
TG3	late	3.88863	1.96598	0.993527	2.00168	2.24853	9.2134	37.5258	1.43467	0.718102	10.4111	0.225151	0.17279	4.9638	0.198971	0.58644	12.8022	0.340345	0.587681	0.873721	0.145323	0.785135	1.48762	0.0509463	nd	0.0860678	0.115713	0.18422	0
TG3	late	3.95908	2.18613	1.17536	2.43711	2.74289	9.97856	34.1843	1.30047	0.671028	12.6835	0.173188	0.144995	1.47009	0.285962	0.76525	14.2135	0.334293	0.244027	0.812089	0.179652	0.72313	0.421163	0	nd	0.0973589	0.100617	0.164682	0.0380757
TG3	late	3.46913	2.1207	1.18406	2.68543	3.08101	10.8755	36.2787	1.41417	0.690914	10.4488	0.197191	0.164996	3.46492	0.213288	0.48694	12.4955	0.358163	0.61156	1.00328	0.155569	0.84957	1.04807	0.0665651	nd	0.112843	0.096667	0.202812	0
TG3	late	3.63597	1.99799	1.0426	2.19199	2.48841	9.48149	39.1027	1.59245	0.688	9.75208	0.21614	0.198128	3.63115	0.165707	0.43228	12.8495	0.396256	0.543857	0.79074	0.132116	0.689414	1.17627	0.0560803	nd	0.0940445	0.114221	0.147292	0
TG3	late	3.27194	2.04522	1.12638	2.51487	2.80143	10.0203	35.2256	1.5442	0.761031	10.802	0.202139	0.194053	3.50509	0.17384	0.501305	13.4503	0.36385	0.610353	0.935607	0.156284	0.841507	1.12068	0.082605	nd	0.101634	0.13984	0.1999	0
TG3	late	3.64758	1.94443	0.986193	2.05003	2.31856	9.25785	39.8301	1.52972	0.681673	10.364	0.203449	0.203449	3.37355	0.181254	0.462384	12.8062	0.3958	0.54744	0.852389	0.135664	0.744419	1.00716	0.0719829	nd	0.0929933	0.120842	0.14773	0
TG3	late	3.77815	2.08729	1.10129	2.24481	2.46513	9.37682	33.4576	1.41645	0.686679	11.7939	0.232488	0.236794	4.4302	0.223878	0.641496	13.889	0.421923	0.850977	1.01348	0.132294	1.03632	1.27416	0.0670246	nd	0.0749318	0.132375	0.167849	0
WT	late	3.54674	2.31376	1.42973	3.47199	4.01179	12.3485	30.9962	1.57843	0.6447	8.74651	0.191861	0.167263	3.59616	0.177102	0.487031	14.3158	0.373882	0.718284	0.859987	0.117031	0.844434	1.40739	0.0574394	nd	0.118918	0.132351	0.187115	0.032555
WT	late	3.50429	2.27632	1.40863	3.35741	3.81592	12.1586	28.9338	1.55775	0.673706	9.0155	0.212033	0.216545	4.12789	0.175943	0.487226	14.9867	0.415044	0.788636	0.936506	0.125209	0.93904	1.66891	0.0570633	nd	0.122138	0.13004	0.20162	0.0341188
WT	late	3.41938	2.13624	1.25558	2.83798	3.1061	10.9938	27.9229	1.58332	0.905808	11.0539	0.220937	0.244609	3.85851	0.185429	0.504999	16.0929	0.57207	0.493752	0.893456	0.222908	1.03917	1.33497	0.176582	nd	0.16022	0.125096	0.281365	0.0372974
WT	late	3.38913	2.21872	1.35211	3.28815	3.83966	12.6324	33.2349	1.86554	0.723224	7.45451	0.181898	0.156809	2.45249	0.112902	0.269711	14.7494	0.470426	0.358225	0.816441	0.152323	0.84152	1.11378	0	nd	0.13949	0.159707	0.223661	0.032613
WT	late	3.4054	2.19814	1.35126	3.23817	3.75661	12.054	30.728	1.65239	0.618504	8.08461	0.231201	0.211934	4.45447	0.215788	0.551029	13.9645	0.412309	0.857322	0.834358	0.0993073	0.904712	1.89685	0.0487404	nd	0.0968719	0.114775	0.172212	0
WT	late	3.62368	2.3065	1.31601	2.98716	3.32828	11.7616	32.6546	1.66119	0.795793	10.0066	0.175504	0.196906	1.83209	0.166942	0.582158	14.9264	0.398094	0.293365	0.820573	0.190934	1.0008	0.688311	0	nd	0.136585	0.152178	0.223869	0.0485603
All fatty acid measurements are given as percent.
